# Supplementary material for: Identification of a Key Hemagglutinin Mutation Mediating Antibody Escape in Influenza A(H1N1)pdm09 Viruses
Source: Viruses. 2026 Mar 12;18(3):349. doi: 10.3390/v18030349 (PMC13030865; doi:10.3390/v18030349)
Supplement: Supplementary file 1 [file viruses-18-00349-s001.zip]

Archive with 1 entries (1 files):
- viruses-4150604-supplementary.pdf
